# Supplementary material for: Immune Checkpoint Inhibitor-Induced Pancreatic Injury (ICI-PI) in Adult Cancer Patients: A Systematic Review and Meta-Analysis
Source: Cancers (Basel). 2025 Mar 24;17(7):1080. doi: 10.3390/cancers17071080 (PMC11987741; doi:10.3390/cancers17071080)
Supplement: Supplementary file 1 [file cancers-17-01080-s001.zip]

Archive with 1 entries (1 files):
- cancers-3462786-supplementary.pdf
